# Supplementary material for: Effect of monocular sensitivity on binocular summation of luminance-modulated flicker
Source: PLoS One. 2023 Jan 24;18(1):e0280785. doi: 10.1371/journal.pone.0280785 (PMC9873164; doi:10.1371/journal.pone.0280785)
Supplement: S1 Data — The first spreadsheet–S1_datasheet–contains all the raw data and the second spreadsheet–S1_datasheet_WO–contains the data curated following the intersession variability analysis. A Matlab file–FMT_BSR_Analysis.m–that will plot the data of all the figures in the study using the two spreadsheets has also have been added as supporting information. (ZIP) [file pone.0280785.s001.zip]

Archive with 2 entries (2 files):
- S1_datasheet.xlsx
- S1_datasheet_WO.xlsx
