# Supplementary material for: Effect of monocular sensitivity on binocular summation of luminance-modulated flicker
Source: PLoS One. 2023 Jan 24;18(1):e0280785. doi: 10.1371/journal.pone.0280785 (PMC9873164; doi:10.1371/journal.pone.0280785)
Supplement: S1 Data — The first spreadsheet–S1_datasheet–contains all the raw data and the second spreadsheet–S1_datasheet_WO–contains the data curated following the intersession variability analysis. A Matlab file–FMT_BSR_Analysis.m–that will plot the data of all the figures in the study using the two spreadsheets has also have been added as supporting information. (ZIP) [file pone.0280785.s001.zip › S1_datasheet.xlsx]

## Sheet: Mesopic_MonocularFMT
MESOPIC																																	MONOCULAR AVG																SUBJECT
MONOCULAR FMT		CENTER						IN						IT						SN						ST							CT			IN			IT			SN			ST				BINOCULAR FMT
		RE			LE			RE			LE			RE			LE			RE			LE			RE			LE
SUBJECT	TARGET SIZE (arc min)	R1	R2	AVG	R1	R2	AVG	R1	R2	AVG	R1	R2	AVG	R1	R2	AVG	R1	R2	AVG	R1	R2	AVG	R1	R2	AVG	R1	R2	AVG	R1	R2	AVG		BEST THRESHOLD (RE or LE)	AVG (N=13)	SD	BEST THRESHOLD (RE/LE)	AVG (N=13)	SD	BEST THRESHOLD (RE/LE)	AVG (N=13)	SD	BEST THRESHOLD (RE/LE)	AVG (N=13)	SD	BEST THRESHOLD (RE/LE)	AVG (N=13)	SD		TARGET SIZE (arc min)
S1	7	8	8.81	8.405	20.13	15.91	18.02	26.87	41.14	34.005	57.23	42.38	49.805	28.6	39.64	34.12	60.48	79.47	69.975	34.21	40.84	37.525	54.99	57.89	56.44	26.1	29.56	27.83	57.76	58.68	58.22		8.405	16.9558	6.12221	34.005	51.1952	10.6569	34.12	49.6744	10.2602	37.525	46.6687	9.92348	27.83	44.5189	10.9858		7
	15	3.11	6.96	5.035	7.35	7.82	7.585	14.335	17.21	15.7725	19.45	17.09	18.27	12.32	16.98	14.65	19.19	19.77	19.48	12.05	15.97	14.01	17.71	19.35	18.53	15.36	10.55	12.955	18.37	18.28	18.325		5.035	8.67395	2.07193	15.7725	19.156	3.67786	14.65	19.1142	3.80863	14.01	18.4287	3.81095	12.955	16.8473	5.09011		15
	30	3.02	2.71	2.865	6.26	5.08	5.67	5.82	6.73273	6.27636	9.05	10.91	9.98	5.31	6.34724	5.82862	10.49	9.36	9.925	4.65	3.7773	4.21365	9.12	8.67	8.895	3.86	4.39472	4.12736	8.42	9.99	9.205		2.865	5.24667	1.22744	6.27636	8.67684	1.61452	5.82862	8.68824	1.88934	4.21365	7.60183	1.77656	4.12736	7.63656	1.72865		30
	45	2.53	2.9	2.715	4.52	5.69	5.105	4.06	5.18	4.62	7.17	8.33	7.75	3.99	5.27	4.63	5.81	6.7	6.255	4.22	3.4	3.81	6.08	6.76	6.42	3.81	3.43	3.62	5.07	6.93	6		2.715	4.74211	2.78894	4.62	6.98035	4.19631	4.63	6.84349	3.79226	3.81	6.49948	4.46407	3.62	6.61656	4.80071		45
	60	2.34	2.14	2.24	5.16	5.55	5.355	3.39	3.1	3.245	5.95	7.06	6.505	2.76	3.19	2.975	6.51	6.65	6.58	2.77	2.89	2.83	5.7	5.96	5.83	2.24	3.14	2.69	5.05	5.15	5.1		2.24	3.6141	1.09082	3.245	5.19042	1.43528	2.975	5.23015	1.6085	2.83	4.47244	1.23572	2.69	4.69273	1.39294		60
S2	7	11.56	12.36	11.96	11.76	31.52	21.64	60.25	49.78	55.015	65.32	55.95	60.635	59.36	55.15	57.255	72.5	61.83	67.165	63.96	64.15	64.055	62.34	78.63	70.485	48.52	49.54	49.03	93.57	58.8	76.185		11.96			55.015			57.255			64.055			49.03
	15	6.89	8.2	7.545	27.12	8.7	17.91	15.36	24.1	19.73	59.95	25.19	42.57	16.22	20.52	18.37	79.82	22.32	51.07	14.79	24.12	19.455	80.14	25.61	52.875	19.52	10.75	15.135	66.18	20.14	43.16		7.545			19.73			18.37			19.455			15.135
	30	5.7	5.12	5.41	5.28	27.24	16.26	8.19	9.25	8.72	8.27	31.66	19.965	8.45	8.32	8.385	42.51	8.57	25.54	6.78	6.61	6.695	33.37	6.56	19.965	6.14	6.15	6.145	6.71	31.43	19.07		5.41			8.72			8.385			6.695			6.145
	45	3.56	3.81	3.685	14.41	3.97	9.19	6.45	5.34	5.895	16.78	5.89	11.335	7.6	5.52	6.56	22.3	5.76	14.03	5.65	5.15	5.4	5.16	21.48	13.32	5.96	5.03	5.495	19.03	5.31	12.17		3.685			5.895			6.56			5.4			5.495
	60	2.81	2.63	2.72	15.77	3.82	9.795	4.34	4.65	4.495	12.9	3.81	8.355	4.36	4.63	4.495	17.11	4.6	10.855	3.65	3.6	3.625	4.03	17.29	10.66	3.1	3.66	3.38	17.31	2.81	10.06		2.72			4.495			4.495			3.625			3.38
S3	7	16.56	16.98	16.77	18.71	22.96	20.835	42.17	48.33	45.25	50.17	43.99	47.08	41.39	41.54	41.465	53.39	47.55	50.47	31.85	31.19	31.52	41.96	33.71	37.835	41.25	37.98	39.615	47.45	53.84	50.645		16.77			45.25			41.465			31.52			39.615
	15	6.67	10.97	8.82	7.46	17.24	12.35	17.37	16.74	17.055	18.7	21.46	20.08	15.96	13.27	14.615	17.67	20.82	19.245	17.22	16.7	16.96	16.33	20.94	18.635	19.67	20.22	19.945	19.6	23.51	21.555		8.82			17.055			14.615			16.96			19.945
	30	5.85	4.82	5.335	6.3	5.85	6.075	8.84	6.5	7.67	9.53	9.41	9.47	8.73	27.38	18.055	8.79	7.52	8.155	9.14	5.82	7.48	9.02	7.02	8.02	9.59	6.26	7.925	7.81	8.61	8.21		5.335			7.67			8.155			7.48			7.925
	45	5.3	4.02	4.66	4.03	4.38	4.205	4.61	5.16	4.885	6.38	4.73	5.555	5.39	4.93	5.16	5.06	5.29	5.175	4.13	4.31	4.22	5.43	5.31	5.37	4.98	5.89	5.435	5.21	5.47	5.34		4.205			4.885			5.16			4.22			5.34
	60	3.81	3.92	3.865	3.48	3.96	3.72	5.21	9.67	7.44	4.26	4.99	4.625	6.07	4.06	5.065	4.49	7.74	6.115	2.69	3.57	3.13	3.47	3.99	3.73	5.34	4.58	4.96	3.99	3.8	3.895		3.72			4.625			5.065			3.13			3.895
S4	7	13.1299	11.02	12.075	31.08	21.67	26.375	39.7441	42.15	40.9471	52.27	56.86	54.565	51.1459	38.92	45.033	71.66	69.24	70.45	37.8592	33.6	35.7296	59.87	62.17	61.02	42.2631	32.39	37.3265	37.72	42.58	40.15		12.075			40.9471			45.033			35.7296			37.3265
	15	7.8082	6.73663	7.27241	8.16	7.7	7.93	16.4106	17.3879	16.8993	16.36	18.17	17.265	14.717	17.515	16.116	19.38	16.23	17.805	15.1097	15.5382	15.324	18.17	22.34	20.255	11.8855	14.6503	13.2679	18.16	13.45	15.805		7.27241			16.8993			16.116			15.324			13.2679
	30	4.82229	4.27336	4.54782	5.03	3.75	4.39	6.66984	8.0392	7.35452	9.14	8.26	8.7	7.54797	9.05245	8.30021	8.44	8.65	8.545	7.09392	7.94247	7.5182	7.9	5.6	6.75	7.11819	6.55455	6.83637	8.95	6.21	7.58		4.39			7.35452			8.30021			6.75			6.83637
	45	4.16225	3.22846	3.69535	6.74	4.2	5.47	5.74513	5.39333	5.56923	11.6	5.99	8.795	5.4725	5.25132	5.36191	8.08	6.16	7.12	4.12	4.70462	4.41231	11.48	5.91	8.695	4.75	4.45742	4.60371	5.23	9.77	7.5		3.69535			5.56923			5.36191			4.41231			4.60371
	60	3.37646	3.58192	3.47919	3.33	3.92	3.625	4.38359	4.75802	4.57081	3.75	5.18	4.465	3.91399	3.76973	3.84186	5.46	5.77	5.615	3.22	3.63853	3.42926	4.5	5.16	4.83	3.57	3.9455	3.75775	3.85	4.12	3.985		3.47919			4.465			3.84186			3.42926			3.75775
S5	7	30.7	20.22	25.46	11.6	12.69	12.145	62.13	79.5	70.815	47.52	33.06	40.29	93.95	74.39	84.17	45.57	48.72	47.145	74.03	47.07	60.55	48.18	56.04	52.11	69.61	68.03	68.82	43.26	32.98	38.12		12.145			40.29			47.145			52.11			38.12
	15	4.44	13.41	8.925	10.72	6.44	8.58	11.87	36.77	24.32	17.99	15.32	16.655	11.75	36.45	24.1	22.97	19.42	21.195	13.92	27.26	20.59	24.99	21.01	23	13.74	25.52	19.63	16.24	18.05	17.145		8.58			16.655			21.195			20.59			17.145
	30	5.59	3.45	4.52	5.73	8.28	7.005	5.89	5.78	5.835	13.14	14.5	13.82	6.73	6.42	6.575	15.47	13.79	14.63	7.13	6.09	6.61	12.48	13.74	13.11	6.7	6.19	6.445	11.12	10.43	10.775		4.52			5.835			6.575			6.61			6.445
	45	3.23	2.31	2.77	5.25	4.11	4.68	3.92	3.81	3.865	8.54	9.05	8.795	3.88	3.66	3.77	9.52	9.14	9.33	3.26	4.05	3.655	8.19	7.98	8.085	3.11	4.06	3.585	8.07	6.98	7.525		2.77			3.865			3.77			3.655			3.585
	60	4.69	8.37	6.53	4.02	4.14	4.08	6.87	7	6.935	7.25	7	7.125	8.64	7.87	8.255	8.42	7.68	8.05	6.86	4.73	5.795	7.99	6.87	7.43	6.79	5.36	6.075	7.83	7.57	7.7		4.08			6.935			8.05			5.795			6.075
S6	7	19.6061	35.06	27.3331	15.2	27.93	21.565	33.6737	43.22	38.4468	33.67	74.37	54.02	54.8612	43.54	49.2006	55.32	66.37	60.845	45.38	41.54	43.46	48.05	60.93	54.49	40.2	35.49	37.845	55.88	41.71	48.795		21.565			38.4468			49.2006			43.46			37.845
	15	9.50216	6.23666	7.86941	6.24	10.95	8.595	17.9702	16.071	17.0206	19.84	20.28	20.06	18.2852	19.5893	18.9373	19.1	22.65	20.875	19.6701	17.4669	18.5685	15.96	15.79	15.875	23.9798	17.0707	20.5252	17.39	19.86	18.625		7.86941			17.0206			18.9373			15.875			18.625
	30	5.49249	5.91	5.70125	5.23	4.1	4.665	8.78768	10.54	9.66384	9.42	8.66	9.04	9.51489	10.11	9.81244	9.63	7.15	8.39	8.72637	7.61	8.16818	6.78	9.01	7.895	9.31475	9.19	9.25237	8.61	8.94	8.775		4.665			9.04			8.39			7.895			8.775
	45	5.1	3.65	4.375	4.2	3.66	3.93	6.13	6.56	6.345	8.62	7.17	7.895	7.41	4.95	6.18	6.18	6.06	6.12	6.59	5.47	6.03	4.93	3.92	4.425	6.89	4.24	5.565	5.58	5.88	5.73		3.93			6.345			6.12			4.425			5.565
	60	3.7491	3.55595	3.65252	3.29	4.23	3.76	5.15488	5.20963	5.18226	5.26	5.29	5.275	4.36687	4.89931	4.63309	4.66	3.92	4.29	4.02903	3.59137	3.8102	3.97	3.51	3.74	3.63853	4.92518	4.28185	3.98	10.53	7.255		3.65252			5.18226			4.29			3.74			4.28185
S7	7	19.16	13.67	16.415	29.62	20.16	24.89	68.87	65.42	67.145	84.9	57.67	71.285	70.13	69.25	69.69	80.56	84.94	82.75	72.05	41.57	56.81	80.41	80.98	80.695	75.45	63.69	69.57	71.56	79.69	75.625		16.415			67.145			69.69			56.81			69.57
	15	15.19	8.96	12.075	10.17	9.18	9.675	34	31.17	32.585	22.83	23.87	23.35	25.02	26.44	25.73	34.4	33.57	33.985	25.78	21.5	23.64	20.01	25.88	22.945	34.54	29.86	32.2	24.1	23.83	23.965		9.675			23.35			25.73			22.945			23.965
	30	8.67	4.73	6.7	7.52	7.85	7.685	12.44	10.87	11.655	22.4	15.48	18.94	15.45	10.9	13.175	25.53	17.88	21.705	13.35	7.21	10.28	12.27	17.69	14.98	8.74	12.73	10.735	19.29	12.98	16.135		6.7			11.655			13.175			10.28			10.735
	45	5.52	6.77	6.145	11.18	9.68	10.43	10.1	8.29	9.195	16.82	17.52	17.17	10.26	12.58	11.42	15.73	13.52	14.625	7.17	8.39	7.78	13.25	14.1	13.675	7.35	7.96	7.655	13.55	14.73	14.14		6.145			9.195			11.42			7.78			7.655
	60	4.82	3.94	4.38	9.82	7.97	8.895	6.99	6.3	6.645	13.08	10.14	11.61	7.64	8.08	7.86	11.45	9.56	10.505	5.71	5.92	5.815	9.77	9.97	9.87	6.09	5.53	5.81	10.53	9.33	9.93		4.38			6.645			7.86			5.815			5.81
S8	7	22.83	15.11	18.97	33.31	31.85	32.58	82.47	84.54	83.505	56.98	70.04	63.51	71.26	78.55	74.905	47.87	54.13	51	81.84	47.73	64.785	47.89	48.91	48.4	85.58	74.1	79.84	43.29	55.12	49.205		18.97			63.51			51			48.4			49.205
	15	11.33	13.38	12.355	12.93	16.87	14.9	20.77	30.23	25.5	22.74	26.58	24.66	21.54	22.43	21.985	20.04	30.91	25.475	16.56	16.71	16.635	18.58	25.42	22	18.29	21.35	19.82	19.36	16.34	17.85		12.355			24.66			21.985			16.635			17.85
	30	5.75	5.58	5.665	9.62	7.58	8.6	8.91	10.32	9.615	20.12	16.67	18.395	5.91	9.13	7.52	14.63	15.37	15	6.3	8.22	7.26	19.53	12.47	16	7.34	7.64	7.49	21.02	13.71	17.365		5.665			9.615			7.52			7.26			7.49
	45	4.53	3.84	4.185	3.95	3.33	3.64	5.86	5.19	5.525	11.35	12.23	11.79	6.08	5.2	5.64	12.53	9.25	10.89	4.74	5.05	4.895	13.52	12.1	12.81	5.7	4.2	4.95	13.57	11.25	12.41		3.64			5.525			5.64			4.895			4.95
	60	1.33	3.05	2.19	10.33	2.52	6.425	3.38	3.78	3.58	11.33	11.09	11.21	3.75	3.84	3.795	9.56	8.48	9.02	3.7	3.88	3.79	9.34	9.23	9.285	4.07	3.81	3.94	9.55	11.56	10.555		2.19			3.58			3.795			3.79			3.94
S9	7	27.4	48.97	38.185	19.97	22.12	21.045	25.59	67.54	46.565	53.07	40.16	46.615	88.11	66.62	77.365	49.35	47.37	48.36	59.32	34.87	47.095	43.14	48.11	45.625	52.76	40.94	46.85	40.6	42.22	41.41		21.045			46.565			48.36			45.625			41.41
	15	17.11	9.23	13.17	14.45	10.3	12.375	27.8	24.1	25.95	43.25	30.72	36.985	21.1	28.87	24.985	33.39	21.09	27.24	22.51	28.34	25.425	30.58	24.48	27.53	31.71	25.51	28.61	28.25	32.74	30.495		12.375			25.95			24.985			25.425			28.61
	30	5.26	6.78	6.02	5.14	6.44	5.79	10.53	11.52	11.025	10.88	9.06	9.97	8.66	11.12	9.89	10.69	8.9	9.795	9.95	9.24	9.595	8.92	7.84	8.38	11.18	9.96	10.57	8.07	9	8.535		5.79			9.97			9.795			8.38			8.535
	45	6.35	4.73	5.54	4.03	5.09	4.56	6.13	8.31	7.22	5.78	6.95	6.365	5.55	7.95	6.75	4.52	6.46	5.49	5.4	6.11	5.755	5.7	5.81	5.755	6.03	5.96	5.995	5.34	5.86	5.6		4.56			6.365			5.49			5.755			5.6
	60	3.92	4.93	4.425	3.99	5.61	4.8	5.73	5.75	5.74	5.79	5.93	5.86	5.74	6.08	5.91	5.58	6.56	6.07	4.8	4.14	4.47	6.36	5.48	5.92	5.82	5.36	5.59	6.01	6.68	6.345		4.425			5.74			5.91			4.47			5.59
S10	7	20.55	52.27	36.41	29.12	35.06	32.09	67.64	63.6	65.62	60.28	43.22	51.75	57.14	53.42	55.28	48.42	43.54	45.98	48.93	55.24	52.085	88.95	41.54	65.245	68.8	63.54	66.17	61.04	35.49	48.265		32.09			51.75			45.98			52.085			48.265
	15	9.85	9.01	9.43	6.82	6.7	6.76	21.78	23.39	22.585	15.09	13.88	14.485	23.76	21.49	22.625	17.41	17.55	17.48	21.83	20.12	20.975	15.62	14.44	15.03	24.76	22.83	23.795	14.2	15.85	15.025		6.76			14.485			17.48			15.03			15.025
	30	5.47	5.48	5.475	4.5	5.65	5.075	9.71	13.53	11.62	7.59	9.74	8.665	10.9	14.97	12.935	8.82	9.18	9	9.76	14.19	11.975	7.12	6.63	6.875	10.69	15.38	13.035	7.34	8.35	7.845		5.075			8.665			9			6.875			7.845
	45	17.72	20.64	19.18	20.64	6.31	13.475	19.6	20.93	20.265	18.41	22.72	20.565	15.41	20.29	17.85	18.02	20.62	19.32	21.43	20.65	21.04	18.22	22.88	20.55	24.03	26.19	25.11	19.75	24.48	22.115		13.475			20.265			17.85			20.55			22.115
	60	8.5	4.23	6.365	8.67	4.76	6.715	10.28	7.88	9.08	11.3	5.4	8.35	7.66	6.28	6.97	10.93	12.34	11.635	7.57	6.32	6.945	13.41	3.92	8.665	9.73	6.71	8.22	10.08	5.75	7.915		6.365			8.35			6.97			6.945			7.915
S11	7	36.3	21.58	28.94	19.99	24.94	22.465	71.01	80.12	75.565	46.81	81.6	64.205	88.37	77.26	82.815	89.86	47.29	68.575	69.07	69.06	69.065	48.73	61.7	55.215	80.82	60.55	70.685	61.7	56.43	59.065		22.465			64.205			68.575			55.215			59.065
	15	9.64	12.7	11.17	10.2	9.46	9.83	24.97	10.41	17.69	13.2	23.81	18.505	26.84	13.82	20.33	18.78	25.5	22.14	25.68	11.89	18.785	13.46	24.09	18.775	19.92	11.94	15.93	11.53	18.5	15.015		9.83			17.69			20.33			18.775			15.015
	30	4.22	11.7	7.96	6.85104	12.7	9.77552	9.56	11.34	10.45	10.3623	10.41	10.3862	9.16	12.84	11	12.3857	13.82	13.1028	10.99	11.45	11.22	9.54672	11.89	10.7184	9.32	10.64	9.98	10.402	11.94	11.171		7.96			10.3862			11			10.7184			9.98
	45	5.18	4.53	4.855	8.73433	5.6	7.16717	6.82	5.93	6.375	10.1834	9.58	9.88168	5.38	6.26	5.82	11.1782	6.86	9.0191	6.73	7.65	7.19	7.42295	6.13	6.77647	6	6.03	6.015	8.20637	6.61	7.40818		4.855			6.375			5.82			6.77647			6.015
	60	4.09	2.14	3.115	7.15	4.4	5.775	4.69	5.43	5.06	13.34	6.38	9.86	3.66	5.81	4.735	15.17	7.87	11.52	4.54	5.16	4.85	9.06	6.53	7.795	4.2	5.32	4.76	9.35	8.27	8.81		3.115			5.06			4.735			4.85			4.76
S12	7	17.57	14.79	16.18	14.22	18.56	16.39	55.44	65.86	60.65	49.87	46.73	48.3	62.86	31.36	47.11	60.53	48.41	54.47	39.75	36.83	38.29	29.43	35.93	32.68	30.43	41.12	35.775	38.7	34.46	36.58		16.18			48.3			47.11			32.68			35.775
	15	9.87	8.92	9.395	8.56	7.48	8.02	23.02	20.5	21.76	14.66	18	16.33	13.73	13.85	13.79	16.12	17.95	17.035	16.51	16.68	16.595	12	14.34	13.17	14.23	14.72	14.475	15.14	14.62	14.88		8.02			16.33			13.79			13.17			14.475
	30	4.81	4.97	4.89	4.38	5.19	4.785	9.14	8.64	8.89	9.09	9.25	9.17	7.21	7.86	7.535	7.47	9.24	8.355	5.95	6.74	6.345	6.04	7.71	6.875	7.61	5.98	6.795	6.8	8.39	7.595		4.785			8.89			7.535			6.345			6.795
	45	3.64	3.79	3.715	4.07	9.03	6.55	6.03	5.68	5.855	5.64	5.24	5.44	4.49	4.6	4.545	6.65	5.9	6.275	3.44	4.38	3.91	4.47	4.18	4.325	4.72	4.27	4.495	4.47	4.89	4.68		3.715			5.44			4.545			3.91			4.495
	60	2.62	3.61	3.115	3.27	3.71	3.49	3.96	3.93	3.945	3.81	4.25	4.03	3.75	4.25	4	3.61	4.03	3.82	3.42	3.99	3.705	3.88	3.92	3.9	3.57	4.5	4.035	3.79	3.64	3.715		3.115			3.945			3.82			3.705			3.715
S13	7	14.27	15.63	14.95	38	39.02	38.51	52.94	61.78	57.36	90.86	75.35	83.105	52.91	27.81	40.36	83.02	88.52	85.77	44.83	51.71	48.27	69.67	75.95	72.81	46.1	31.93	39.015	90.66	78.69	84.675		14.95			57.36			40.36			48.27			39.015
	15	7.13	8.51	7.82	11.38	9.62	10.5	21.37	21.22	21.295	27.19	25.79	26.49	22.23	18.02	20.125	23.86	23.38	23.62	23.69	23.17	23.43	25.9	19.75	22.825	8.77	8.79	8.78	10.63	12.83	11.73		7.82			21.295			20.125			22.825			8.78
	30	4.29	4.64	4.465	5.64	5.96	5.8	8.77	9.4	9.085	13.35	12.61	12.98	9.48	8.5	8.99	10.55	10.1	10.325	10.22	9.01	9.615	10.56	9.01	9.785	8.77	8.79	8.78	10.63	12.83	11.73		4.465			9.085			8.99			9.615			8.78
	45	3.92	2.97	3.445	5.24	5.79	5.515	6.14	5.39	5.765	9.58	9.4	9.49	5.97	5.78	5.875	7.89	8.64	8.265	7.51	6.97	7.24	6.16	7.5	6.83	6.03	5.82	5.925	9.21	9.99	9.6		3.445			5.765			5.875			6.83			5.925
	60	3.98	3.1	3.54	5.82	5.25	5.535	5.14	5.26	5.2	15.55	7.93	11.74	4.96	5.53	5.245	10.52	8.69	9.605	4.76	5.81	5.285	11.63	6.6	9.115	4.94	4.63	4.785	14.82	6.78	10.8		3.54			5.2			5.245			5.285			4.785
[truncated: 95 more columns]

## Sheet: Photopic_MonocularFMT
PHOTOPIC																																	MONOCULAR AVG																SUBJECT
MONOCULAR FMT		CENTER						IN						IT						SN						ST							CT			IN			IT			SN			ST				BINOCULAR FMT
		RE			LE			RE			LE			RE			LE			RE			LE			RE			LE
SUBJECT	TARGET SIZE (arc min)	R1	R2	AVG	R1	R2	AVG	R1	R2	AVG	R1	R2	AVG	R1	R2	AVG	R1	R2	AVG	R1	R2	AVG	R1	R2	AVG	R1	R2	AVG	R1	R2	AVG		BEST THRESHOLD (RE or LE)	AVG (N=13)	SD	BEST THRESHOLD (RE/LE)	AVG (N=13)	SD	BEST THRESHOLD (RE/LE)	AVG (N=13)	SD	BEST THRESHOLD (RE/LE)	AVG (N=13)	SD	BEST THRESHOLD (RE/LE)	AVG (N=13)	SD		TARGET SIZE (arc min)
S1	7	5.9	7.21	6.555	14.59	6.71	10.65	21.25	36.26	28.755	27.85	46.88	37.365	24.36	37.12	30.74	33.72	53.25	43.485	22.88	26.5	24.69	26.93	89.51	58.22	24.15	27.15	25.65	24.88	53.54	39.21		6.555	7.50374	2.54054	28.755	25.1116	6.61954	30.74	24.8634	5.66988	24.69	21.5746	4.63802	25.65	22.343	5.30035		7
	15	3.62	3.9	3.76	7.59	4.11	5.85	11.46	14.13	12.795	16.29	14.13	15.21	14.7	12.32	13.51	23.31	15.12	19.215	12.05	13.45	12.75	10.33	11.25	10.79	13.93	10.55	12.24	15.19	12.85	14.02		3.76	3.58221	0.910202	12.795	9.87799	2.51958	13.51	9.62682	2.65591	10.79	8.95885	2.15379	12.24	8.4474	2.42126		15
	30	2.5	2.55	2.525	3.31	3.12	3.215	6.73	6.21	6.47	5.86	9.44	7.65	6.35	7.45	6.9	7.98	8.26	8.12	3.78	6.85	5.315	6.68	6.15	6.415	4.39	4.96	4.675	7.28	5.86	6.57		2.525	2.22507	0.547089	6.47	5.00458	1.29184	6.9	4.98006	1.58988	5.315	4.26452	0.92329	4.675	4.0279	0.9435		30
	45	2.88	2.53	2.705	2.97	2.88	2.925	4.06	4.19	4.125	6.87	4.19	5.53	3.99	4.32	4.155	5.75	4.25	5	3.4	3.43	3.415	5.19	3.43	4.31	2.96	3.43	3.195	5.29	2.96	4.125		2.705	2.19334	0.815205	4.125	3.92451	1.18214	4.155	3.65108	0.977419	3.415	3.22112	0.891136	3.195	3.30468	0.860848		45
	60	2.14	3.56	2.85	3.15	2.32	2.735	3.39	3.52	3.455	3.48	5.9	4.69	2.76	2.98	2.87	5.64	3.22	4.43	2.89	2.85	2.87	3.04	2.8	2.92	2.51	3.14	2.825	4.4	2.43	3.415		2.735	1.84405	0.593945	3.455	2.80064	0.803415	2.87	2.73633	0.769631	2.87	2.6299	0.721619	2.825	2.38773	0.713763		60
S2	7	8.79	8.33	8.56	10.49	9.74	10.115	33.34	35.35	34.345	37.14	36.79	36.965	38.25	33.54	35.895	42.94	44.51	43.725	27.09	28.49	27.79	38.91	40.48	39.695	27.56	27.41	27.485	38.85	35	36.925		8.56			34.345			35.895			27.79			27.485
	15	4.28	4.63	4.455	5.83	4.12	4.975	12.72	14.53	13.625	12.51	10.3	11.405	13.56	13.05	13.305	12.68	12.75	12.715	9.96	10.08	10.02	11.15	13.12	12.135	10.56	9.06	9.81	9.72	13.06	11.39		4.455			11.405			12.715			10.02			9.81
	30	3.24	3.25	3.245	3.26	3.92	3.59	6.63	6.86	6.745	8.46	6.69	7.575	7.99	5.86	6.925	9.79	7.74	8.765	5.43	5.52	5.475	9.55	7.32	8.435	4.5	6.09	5.295	7.24	6.06	6.65		3.245			6.745			6.925			5.475			5.295
	45	2.05	2.58	2.315	4.27	3.16	3.715	5.17	4.86	5.015	6.51	5.17	5.84	4.3	4.34	4.32	4.26	6.33	5.295	3.63	4.03	3.83	4.53	4.06	4.295	3.64	3.59	3.615	3.6	4.03	3.815		2.315			5.015			4.32			3.83			3.615
	60	1.89	2.32	2.105	3.2	3.38	3.29	3.92	3.71	3.815	4.73	4.97	4.85	3.82	3.98	3.9	4.48	5.07	4.775	3.88	3.54	3.71	4.13	3.75	3.94	2.63	2.88	2.755	3.81	3.18	3.495		2.105			3.815			3.9			3.71			2.755
S3	7	12.86	11.05	11.955	9.83	8.61	9.22	31.03	42.54	36.785	33.48	40.22	36.85	35.41	36.66	36.035	28.64	30.99	29.815	18.57	29.4	23.985	31.08	36.22	33.65	29.36	35.16	32.26	29.55	34.36	31.955		9.22			36.785			29.815			23.985			31.955
	15	6.27	6.31	6.29	4.31	5.05	4.68	16.05	13.26	14.655	12	16	14	12.61	15.41	14.01	15.14	10.68	12.91	12.58	14.24	13.41	11.47	11.38	11.425	11.54	19.81	15.675	10.37	15.11	12.74		4.68			14			12.91			11.425			12.74
	30	5	2.43	3.715	2.63	2.37	2.5	6.58	9.32	7.95	5.55	6.03	5.79	6.79	8.44	7.615	4.33	4.64	4.485	5.75	7.59	6.67	5.81	5.02	5.415	5.08	8.03	6.555	4.69	4.64	4.665		2.5			5.79			4.485			5.415			4.665
	45	2.3	2.63	2.465	2.36	2.21	2.285	7.03	7.3	7.165	5.98	5.4	5.69	4.33	4.69	4.51	4.67	4.21	4.44	4.81	4.82	4.815	4.09	3.33	3.71	4.64	4.03	4.335	3.72	4.03	3.875		2.285			5.69			4.44			3.71			3.875
	60	2.63	4.9	3.765	2.75	2.72	2.735	4.14	4.86	4.5	4.31	3.91	4.11	3.31	3.79	3.55	4.56	3.46	4.01	3.36	3.66	3.51	3.27	3.45	3.36	3.81	3.45	3.63	3.23	4.07	3.65		2.735			4.11			3.55			3.36			3.63
S4	7	7.94	4.42	6.18	7.93	7.98	7.955	13.65	28.28	20.965	24.5	28.25	26.375	33.97	14.11	24.04	31.74	31.25	31.495	23.21	14.46	18.835	26.32	22.13	24.225	34.1	10.24	22.17	34.25	31.96	33.105		6.18			20.965			24.04			18.835			22.17
	15	5.88302	6.85	6.36651	5.31	4.42	4.865	13.28	14.3563	13.8182	15.15	13.65	14.4	12.52	13.5088	13.0144	15.03	14.11	14.57	15.25	14.8821	15.066	11.73	14.46	13.095	10.52	10.0186	10.2693	15.47	10.24	12.855		4.865			13.8182			13.0144			13.095			10.2693
	30	3.75	4.16	3.955	3.5	2.63	3.065	6.01	6.76	6.385	7.22	6.52	6.87	8.11	6	7.055	7.03	6.04	6.535	6.37	5.79	6.08	5.51	5.77	5.64	6.3	5.71	6.005	5.86	5.7	5.78		3.065			6.385			6.535			5.64			5.78
	45	3.25	2.48	2.865	3.4	2.43	2.915	4.69	5.7	5.195	6.33	6.47	6.4	5.71	7.49	6.6	5.98	4.33	5.155	4.67	4.57	4.62	6.57	3.64	5.105	5.19	3.84	4.515	6.08	3.75	4.915		2.865			5.195			5.155			4.62			4.515
	60	1.91	2.15	2.03	2.07	1.79	1.93	3.59	3.49	3.54	2.98	2.79	2.885	3.91	4.36	4.135	3.38	2.59	2.985	2.75	3.27	3.01	2.59	3.52	3.055	3.24	3.49	3.365	3.38	2.52	2.95		1.93			2.885			2.985			3.01			2.95
S5	7	7.65	19.8	13.725	7.83	7.79	7.81	18.32	19.25	18.785	24.56	31.07	27.815	18.97	22.23	20.6	29.63	27.06	28.345	19.16	21.85	20.505	31.33	35.17	33.25	22.95	24.09	23.52	26.69	26.97	26.83		7.81			18.785			20.6			20.505			23.52
	15	2.61	6.24	4.425	6.3	4.55	5.425	6.6	8.94	7.77	13.2	12.66	12.93	10.48	10.23	10.355	11.89	12.71	12.3	7.71	6.48	7.095	11.91	13.44	12.675	8	7.96	7.98	13.59	14.14	13.865		4.425			7.77			10.355			7.095			7.98
	30	2.08	3.17	2.625	2.55	2.7	2.625	4.58	5.57	5.075	6.02	4.57	5.295	4.42	5.63	5.025	5.01	7.12	6.065	3.16	7.58	5.37	4.89	4.28	4.585	3.91	4.81	4.36	4.56	5.59	5.075		2.625			5.075			5.025			4.585			4.36
	45	7.32	6.9	7.11	5.52	3.33	4.425	5.09	7.03	6.06	5.77	4.11	4.94	6.69	5.58	6.135	4.82	4.04	4.43	5.23	7.98	6.605	4.46	4.43	4.445	4.9	5.34	5.12	4.47	5.34	4.905		4.425			4.94			4.43			4.445			4.905
	60	2.75	2.14	2.445	2.01	1.94	1.975	4.67	4.91	4.79	2.74	3.6	3.17	4.13	3.99	4.06	3.1	3.67	3.385	3.36	6.74	5.05	3.04	3.69	3.365	4.58	3.87	4.225	2.83	3.29	3.06		1.975			3.17			3.385			3.365			3.06
S6	7	23.36	14.65	19.005	16.2816	13.5031	14.8923	29.59	29.6	29.595	20.8466	14.8953	17.871	41.77	32.43	37.1	25.286	19.9117	22.5989	21.13	32.15	26.64	15.0347	11.562	13.2983	31.51	19.2	25.355	16.3703	17.8956	17.1329		14.8923			17.871			22.5989			13.2983			17.1329
	15	8.61	10.9131	9.76153	5.77992	2.96239	4.37116	12.53	11.6889	12.1095	10.4256	8.9746	9.70009	12.28	11.6889	11.9845	7.75572	8.36053	8.05812	10.72	12.3773	11.5487	5.46466	8.50004	6.98235	10.9	10.5981	10.749	5.68668	6.64191	6.1643		4.37116			9.70009			8.05812			6.98235			6.1643
	30	5.23	3.03319	4.1316	2.01925	1.84628	1.93277	8.17	3.73362	5.95181	4.03199	4.20185	4.11692	5.69	3.95338	4.82169	4.05999	5.25	4.65499	6.24	4.34213	5.29107	3.57291	3.25	3.41146	4.82	2.87239	3.8462	3.28866	3.52792	3.40829		1.93277			4.11692			4.65499			3.41146			3.40829
	45	2.36	3.41	2.885	1.68663	2.25635	1.97149	4.63	8.82	6.725	3.18138	3.47875	3.33006	3.18	11.05	7.115	3.40984	3.47269	3.44126	3.9	10.55	7.225	2.07989	2.55295	2.31642	3.6	6.6	5.1	3.3103	2.66715	2.98872		1.97149			3.33006			3.44126			2.31642			2.98872
	60	4.29	2.04026	3.16513	3.50672	1.80529	2.656	3.78	2.91539	3.34769	3.14774	2.69575	2.92175	4.02	3.45026	3.73513	2.60406	3.03148	2.81777	4.01	2.07692	3.04346	2.20878	2.08406	2.14642	3.86	2.25024	3.05512	2.28933	2.19996	2.24465		2.656			2.92175			2.81777			2.14642			2.24465
S7	7	9.29	10.1217	9.70583	9.03638	6.08	7.55819	37.42	28.0693	32.7446	40.4582	26.1	33.2791	35.57	47.047	41.3085	30.8138	33.61	32.2119	32.03	29.2984	30.6642	28.1068	20.93	24.5184	27.18	28.8459	28.0129	33.1813	25.33	29.2556		7.55819			32.7446			32.2119			24.5184			28.0129
	15	6.68	4.85978	5.76989	1.6	2.47	2.035	11.79	9.58567	10.6878	5.15	8.61	6.88	14.53	15.2927	14.9113	4.03	10.3	7.165	10.37	10.4892	10.4296	3.64	8.75	6.195	13.83	7.67969	10.7548	4.23	8.81	6.52		2.035			6.88			7.165			6.195			6.52
	30	1.68	2.66	2.17	3.84	3.6	3.72	5.72	7.47	6.595	6.97	6.81	6.89	8.23	7.99	8.11	10.14	7.99	9.065	2.78	5.04	3.91	5.9	3.78	4.84	4.11	4.8	4.455	7.03	5.43	6.23		2.17			6.595			8.11			3.91			4.455
	45	2.37	5.08	3.725	1.5	2.37	1.935	4.57	6.53	5.55	2.71	4.57	3.64	3.98	7.38	5.68	3.38	3.98	3.68	3.17	4.19	3.68	2.47	3.17	2.82	3.65	5.67	4.66	3.08	3.65	3.365		1.935			3.64			3.68			2.82			3.365
	60	1.57	1.5	1.535	1.28919	1.54	1.4146	2.63	2.17	2.4	2.72284	3.19	2.95642	3.11	3.29	3.2	3.61746	3.37	3.49373	1.83	1.96	1.895	2.25218	1.98	2.11609	1.83	1.66	1.745	1.96932	2.12	2.04466		1.4146			2.4			3.2			1.895			1.745
S8	7	7.03	7.39	7.21	13.55	21.43	17.49	26.57	25.3	25.935	41.47	37.59	39.53	24.08	22.19	23.135	27.04	69.77	48.405	16.49	20.76	18.625	25.55	39.17	32.36	21.69	21.27	21.48	24	37.38	30.69		7.21			25.935			23.135			18.625			21.48
	15	5.92	11.11	8.515	3.02	3.39	3.205	18.47	8.26	13.365	9.6	9.77	9.685	16.55	11.65	14.1	7.03	7.15	7.09	9.16	15.27	12.215	6.91	6.63	6.77	16.25	9.54	12.895	6.13	7.26	6.695		3.205			9.685			7.09			6.77			6.695
	30	4.43	2.35	3.39	1.5	1.98	1.74	8.58	3.8	6.19	3.77	4.47	4.12	4.11	7.95	6.03	3.45	4.24	3.845	3.49	7.2	5.345	3.46	3.48	3.47	3.6	5.62	4.61	3.53	2.75	3.14		1.74			4.12			3.845			3.47			3.14
	45	2.86	2.2	2.53	1.64	1.59	1.615	5.85	3.59	4.72	2.24	3.27	2.755	5.52	3.22	4.37	2.38	2.47	2.425	2.53	5.21	3.87	2.06	2.41	2.235	4.56	2.93	3.745	2.47	1.93	2.2		1.615			2.755			2.425			2.235			2.2
	60	3.31	1.35	2.33	1.34	1.45	1.395	6.22	3.62	4.92	2.42	2.19	2.305	5.23	2.5	3.865	1.82	2.16	1.99	2.33	5.36	3.845	2.31	1.9	2.105	2.02	4.63	3.325	1.62	1.94	1.78		1.395			2.305			1.99			2.105			1.78
S9	7	5.49	8.36	6.925	8.1	7.53	7.815	21.61	27.68	24.645	21.47	19.01	20.24	25.23	27.59	26.41	17.16	19.87	18.515	29.55	22.01	25.78	18.27	15.5	16.885	22.85	20.91	21.88	18.81	14.89	16.85		6.925			20.24			18.515			16.885			16.85
	15	3.06	15.4	9.23	2.86	4	3.43	6.65	9.76	8.205	8.39	7.61	8	8.03	11.04	9.535	8.26	8	8.13	7.52	10.58	9.05	6.66	7.04	6.85	5.99	16.22	11.105	6.21	5.63	5.92		3.43			8			8.13			6.85			5.92
	30	8.19	3.25	5.72	1.94	2.66	2.3	8.83	5.34	7.085	3.75	4.96	4.355	13.33	9.32	11.325	3.64	3.5	3.57	9.99	3.72	6.855	4	3.31	3.655	7.11	4.87	5.99	3.6	2.61	3.105		2.3			4.355			3.57			3.655			3.105
	45	2.46	2.13	2.295	2.08	2.26	2.17	4.8	8.68	6.74	3.76	6.63	5.195	4.49	8.42	6.455	4.18	4.88	4.53	5.5	7.51	6.505	3.91	4.55	4.23	3.69	6.48	5.085	4.21	3.53	3.87		2.17			5.195			4.53			4.23			3.87
	60	4.76	1.42	3.09	1.45	2.22	1.835	6.52	2.31	4.415	2.2	3.74	2.97	4.77	2.53	3.65	2.09	3.84	2.965	4.75	2.12	3.435	2.23	4.76	3.495	5.75	2.07	3.91	2.44	2.91	2.675		1.835			2.97			2.965			3.435			2.675
S10	7	4.24	5.78	5.01	5.03	7.25	6.14	24.81	25.03	24.92	17.71	30.77	24.24	20.85	24.83	22.84	21.93	36.5	29.215	21.96	20.72	21.34	20.66	26.49	23.575	24.16	26.84	25.5	24.84	28.02	26.43		5.01			24.24			22.84			21.34			25.5
	15	3.33	2.38	2.855	2.65	2.36	2.505	11.2	9.49	10.345	9.05	8.74	8.895	8.57	9.1	8.835	9.62	9.49	9.555	10.47	8.74	9.605	8.51	9.69	9.1	11.7	10.34	11.02	9.77	11.72	10.745		2.505			8.895			8.835			9.1			10.745
	30	1.51	2.05	1.78	1.33	1.9	1.615	4.12	6.04	5.08	4.45	5.81	5.13	3.11	4.42	3.765	4.61	6.29	5.45	3.6	3.8	3.7	4.76	5.98	5.37	3.77	4.73	4.25	4.73	3.71	4.22		1.615			5.08			3.765			3.7			4.22
	45	1.64	1.76	1.7	1.11	1.54	1.325	3.84	3.53	3.685	3.15	3.24	3.195	3.49	2.91	3.2	3.35	3.68	3.515	3.66	3.68	3.67	2.93	3.38	3.155	3.77	3.67	3.72	3.07	3.53	3.3		1.325			3.195			3.2			3.155			3.3
	60	1.5	1.07	1.285	1.75	1.85	1.8	3.49	2.44	2.965	2.75	2.87	2.81	3.67	1.92	2.795	3.52	3.27	3.395	2.97	2.4	2.685	3.27	2.71	2.99	3.05	2.51	2.78	3.36	3.13	3.245		1.285			2.81			2.795			2.685			2.78
S11	7	5.07546	7.54911	6.31229	14.62	15.04	14.83	25.6954	31.0732	28.3843	44.86	61.04	52.95	23.4022	27.3787	25.3904	39.03	56.82	47.925	26.5125	34.1675	30.34	43.48	50.13	46.805	20.1962	20.1601	20.1781	44.15	50.98	47.565		6.31229			28.3843			25.3904			30.34			20.1781
	15	2.99659	2.80519	2.90089	8.3	5.5	6.9	10.3788	10.3512	10.365	16.54	15.5	16.02	9.03111	10.0341	9.5326	18.96	16.62	17.79	10.9815	9.87443	10.428	15.05	16.46	15.755	8.09747	7.34105	7.71926	17.8	16.82	17.31		2.90089			10.365			9.5326			10.428			7.71926
	30	1.61334	1.71651	1.66493	1.81	3.65	2.73	3.50045	4.23153	3.86599	3.23	5.52	4.375	3.94887	3.97343	3.96115	4.95	3.56	4.255	4.21148	4.23567	4.22357	4.89	3.78	4.335	3.15468	3.35014	3.25241	4.15	4.85	4.5		1.66493			3.86599			3.96115			4.22357			3.25241
	45	1.67502	1.57209	1.62356	3.4	4.82	4.11	3.52986	3.01065	3.27026	5.24	6.27	5.755	3.3348	2.94384	3.13932	7.38	8	7.69	2.19266	1.72809	1.96037	5.04	5.4	5.22	3.1472	2.17869	2.66294	5.89	4.88	5.385		1.62356			3.27026			3.13932			1.96037			2.66294
	60	1.75504	1.69751	1.72628	3.48	4.05	3.765	2.22266	3.24721	2.73493	4.86	6.55	5.705	2.53256	2.02545	2.279	4.73	5.44	5.085	1.7073	2.97491	2.34111	3.51	4.3	3.905	1.74896	2.01566	1.88231	3.8	3.79	3.795		1.72628			2.73493			2.279			2.34111			1.88231
S12	7	6.92661	5.11151	6.01906	4.25	5.53159	4.8908	25.6666	27.6608	26.6637	20.9114	19.6609	20.2861	21.062	26.1811	23.6216	15.8964	24.3489	20.1226	18.9837	17.6737	18.3287	21.2125	19.6387	20.4256	16.9147	14.8856	15.9001	16.5246	17.2295	16.8771		4.8908			20.2861			20.1226			18.3287			15.9001
	15	3.20414	2.49918	2.85166	6.2	5.38	5.79	9.09645	8.74465	8.92055	13.61	13.9	13.755	8.72423	8.18287	8.45355	15.41	13.1	14.255	8.77513	7.18424	7.97969	11.15	13.2	12.175	6.99209	6.93459	6.96334	11.77	12.16	11.965		2.85166			8.92055			8.45355			7.97969			6.96334
	30	2.74982	1.89644	2.32313	1.96952	2.00681	1.98816	3.6354	3.65892	3.64716	3.46471	3.63853	3.55162	3.17052	3.98878	3.57965	3.8556	4.11801	3.9868	3.52792	2.23967	2.8838	3.01062	3.55028	3.28045	3.37589	3.13819	3.25704	3.46072	3.63853	3.54962		1.98816			3.55162			3.57965			2.8838			3.25704
	45	2.06815	1.68847	1.87831	1.94651	2.00681	1.97666	2.97424	2.5225	2.74837	3.19617	3.63853	3.41735	2.83267	2.89414	2.8634	3.33443	3.02603	3.18023	2.87454	2.10111	2.48783	2.83859	2.5626	2.7006	2.59343	2.29498	2.4442	2.62505	2.72073	2.67289		1.87831			2.74837			2.8634			2.48783			2.4442
	60	1.10951	1.37211	1.24081	1.86335	1.61355	1.73845	2.29831	2.44565	2.37198	1.5	1.86335	1.68167	1.54423	2.55197	2.0481	1.71651	1.49448	1.6055	1.95632	1.57606	1.76619	1.61355	2.05472	1.83413	1.82672	1.54443	1.68558	1.67506	1.37211	1.52358		1.24081			1.68167			1.6055			1.76619			1.52358
S13	7	6.55	6.3	6.425	10.19	7.7	8.945	15.23	19	17.115	19.87	24.4	22.135	18.8	15.84	17.32	21.59	23.92	22.755	21.1	21.56	21.33	22.49	21.14	21.815	15.58	13.67	14.625	22.46	23.8	23.13		6.425			17.115			17.32			21.33			14.625
	15	3.14	3.03	3.085	10.94	9.03	9.985	6.56	5.8	6.18	13.65	17.54	15.595	5.98	4.78	5.38	14.82	15.87	15.345	9.48	9.99	9.735	14.81	17.34	16.075	5.86	6.24	6.05	16.28	16.93	16.605		3.085			6.18			5.38			9.735			6.05
	30	1.79	1.32	1.555	6.41	5.33	5.87	2.8	3.02	2.91	7.89	7.06	7.475	2.93	3.84	3.385	8.26	6.74	7.5	3.87	3.64	3.755	8.56	7.67	8.115	3.42	2.08	2.75	9.61	11.15	10.38		1.555			2.91			3.385			3.755			2.75
	45	1.3	1.5	1.4	3.31	3.92	3.615	1.75	2.09	1.92	5.2	6.51	5.855	1.79	1.58	1.685	5.04	5.36	5.2	2.24	3.06	2.65	3.75	3.97	3.86	2.11	1.94	2.025	5.85	5.79	5.82		1.4			1.92			1.685			2.65			2.025
	60	1.07	0.81	0.94	2.3	2.77	2.535	0.92	1.38	1.15	5.3	4.56	4.93	1.28	1.18	1.23	3.7	3.53	3.615	1.03	1.97	1.5	3.73	3	3.365	1	1.38	1.19	4.49	4.83	4.66		0.94			1.15			1.23			1.5			1.19
[truncated: 95 more columns]

## Sheet: 2runs vs 5runs
BINOCULAR FMTs	Target size (arc min)	RUN 1 (FMT%)	RUN 2 (FMT%)	Average (FMT%)	AVG n=3		RUN 1 (FMT%)	RUN 2 (FMT%)	RUN 3 (FMT%)	RUN 4 (FMT%)	RUN 5 (FMT%)	Average (FMT%)	SD	AVG n=3	SD
Photopic (Quadrants)
S8	7	25.86	23.57	24.715	21.9283		17.495	16.7925	20.0475	26.1625	24.16	20.9315	4.10819	23.8342	3.80397
	15	9.1425	16.635	12.8887	10.1864		7.305	5.99	6.795	11.6875	12.3875	8.833	2.97294	9.30333	0.415296
	30	7.3375	4.195	5.76625	3.96417		6.505	6.915	6.66	4.435	4.92	5.887	1.1269	4.69569	1.13105
	45	4.8775	1.72	3.29875	2.43417		3.255	2.5725	3.1075	4.555	3.4775	3.3935	0.729924	3.36083	0.254577
	60	5.36	1.995	3.6775	1.95139		2.16	1.81	2.2125	4.445	5.0975	3.145	1.51032	2.72533	0.775887
S2	7	29.85	22.5075	26.1788			14.8973	14.0825	29.21	28.2275	25.735	22.4305	7.3642
	15	8.2625	7.3775	7.82			5.32	5.8825	11.6875	11.6875	12.71	9.4575	3.5505
	30	3.73	3.7325	3.73125			2.495	4.935	5.1829	5.0825	5.1225	4.56358	1.15998
	45	2.58	2.5625	2.57125			1.64	1.68	3.5525	4.85	3.735	3.0915	1.39805
	60	4.715	1.7725	3.24375			1.625	1.3225	3.385	4.43	5.2425	3.201	1.71206
S1	7	26.3325	19.7075	23.02			28.3875	29.745	24.62	29.705	28.245	28.1405	2.09093
	15	7.1875	6.54667	6.86708			10.1925	8.5875	9.7425	9.3775	10.1975	9.6195	0.671031
	30	5.3275	3.965	4.64625			3.7525	3.485	3.56	3.8575	3.5275	3.6365	0.160454
	45	2.59667	3.02	2.80833			8.74	2.51	2.485	1.8625	2.39	3.5975	2.88678
	60	2.13	2.08667	2.10833			1.87	1.765	1.865	1.93	1.72	1.83	0.0853669
Photopic (Center)
S8	7	10.35	9.74	10.045	6.71667		3.31	3.95	4.13	9.12	8.65	5.832	2.80853	7.14546	1.83492
	15	6.08	11.11	8.595	5.69		1.43	2.8	3.93	4.47	5.66	3.658	1.61566	3.47333	0.267958
	30	4.43	3.06	3.745	2.13333		1.25	3.65	1.99	3.55	2.66	2.62	1.02484	2.48626	0.756314
	45	2.86	1.19	2.025	1.48667		1.23	1.02	2.78	3.14	2.88	2.21	1.0019	1.98467	0.262788
	60	3.31	1.54	2.425	1.35667		1.45	0.9	3.71	2.12	2.66	2.168	1.08921	1.59933	0.655763
S2	7	10.38	5.7	8.04			3.76189	3.44	6.74	9.37	8.5	6.36238	2.6954
	15	2.8	2.87	2.835			1.85	2.79	3.42	4.47	5.45	3.596	1.40804
	30	2.23	1.41	1.82			1.57	5.08	2.76393	3.86	2.56	3.16679	1.34361
	45	1.29	1.18	1.235			0.85	0.93	2.36	3.25	2.85	2.048	1.10346
	60	2.57	1.01	1.79			0.92	0.93	2.07	2.31	2.51	1.748	0.767281
S1	7	7.13	4.71	5.92			8.71	9.84	9.49	9.64	8.53	9.242	0.584697
	15	2.91	3.09	3			3.45	2.98	3.26	3.64	2.5	3.166	0.445062
	30	2.52	1.93	2.225			1.59	1.61	1.66	1.96	1.54	1.672	0.166643
	45	1.43	2.09	1.76			3.42	1.32	1.32	1.24	1.18	1.696	0.965546
	60	1.22	1.52	1.37			0.85	0.85	0.96	0.85	0.9	0.882	0.0486826
Mesopic	7	35.99	43.865	39.9275			31.6225	44.5325	46.4475	54.4275	43.5	44.106	8.1915
Quadrants	15	14.5075	13.2475	13.8775			13.86	14.615	18.665	17.245	14.12	15.701	2.13527
	30	6.315	6.0575	6.18625			5.495	5.6775	6.14	6.675	6.2	6.0375	0.465625
	45	3.9475	4.24	4.09375			3.86	3.8275	3.8275	3.9425	3.58	3.8075	0.135589
	60	3.26	3.31	3.285			3.5575	3.5	3.53443	3.425	3.97	3.59739	0.21424
Centre	7	12.49	14.93	13.71			19.64	29.99	13.67	14.24	12.15	17.938	7.3065
	15	6.26	6.54	6.4			11.49	6.5	5.46	5.54	4.25	6.648	2.82207
	30	3.64	3.99	3.815			3.23	3.18	11.18	7.36	3.21	5.632	3.58519
	45	3.81	4.21	4.01			6.52606	9.04	10.98	11.53	3.72	8.35921	3.25072
	60	3.13	3.53	3.33			2.06964	6.76	4.86	7.08	7.39	5.63193	2.22183
