# Supplementary material for: Effect of monocular sensitivity on binocular summation of luminance-modulated flicker
Source: PLoS One. 2023 Jan 24;18(1):e0280785. doi: 10.1371/journal.pone.0280785 (PMC9873164; doi:10.1371/journal.pone.0280785)
Supplement: S1 File — (M) [file pone.0280785.s002.m]

% This code will plot extract data from the excel sheet (please name the excel sheet) for plotting data for Figures 2 - 8 in the manuscript
% entitled "Effect of monocular sensitivity on binocular summation of luminance-modulated flicker" authored by Reena-Durai et al (2022), PLoS One.
% Through the entire code, SN = Superonasal, ST = Superotemporal, IN = inferonasal, IT = Inferotemporal, CT = Central, BSR- Binocular summation ratio, SD = Standard deviation

%%Beginning of the code
clear all; clc;

cd('G:\Academics\Journal articles\Flicker binocular summation paper\Submitted to PLoS One\Re-submitted to PLoS One\Revision 4\'); % User to change the current directory accordingly

%% Defining MESOPIC and PHOTOPIC Intersession variability data here to plot Figure 2 of the manuscript

% MESOPIC FMTs
data = xlsread('S1_datasheet', 'Mesopic_MonocularFMT');

IntersessAvg_7 = data(1:130,136); IntersessAvg_15 = data(1:130,139); IntersessAvg_30 = data(1:130,142); IntersessAvg_45 = data(1:130,145); IntersessAvg_60 = data(1:130,148);
Intersessdiff_7 = data(1:130,137); Intersessdiff_15 = data(1:130,140); Intersessdiff_30 = data(1:130,143); Intersessdiff_45 = data(1:130,146); Intersessdiff_60 = data(1:130,149);

figure(1)
    subplot(1,2,1) % Plotting the Mesopic data
        semilogx(IntersessAvg_7,Intersessdiff_7, 'ro','MarkerSize',10,'linewidth',1); hold on; grid on;       
        semilogx(IntersessAvg_15,Intersessdiff_15, 'gdiamond','MarkerSize',10,'linewidth',1);
        semilogx(IntersessAvg_30,Intersessdiff_30, 'b^','MarkerSize',10,'linewidth',1);
        semilogx(IntersessAvg_45,Intersessdiff_45, 'ks','MarkerSize',10,'linewidth',1);
        semilogx(IntersessAvg_60,Intersessdiff_60, 'hexagramm','MarkerSize',10,'linewidth',1);
        axis square; ax=gca; ax.XLim=[0 90]; ax.YLim=[-50 60]; 
        set(gca,'XTick',0:20:90); set(gca,'YTick',-50:10:60); set(gca,'FontSize',14,'FontWeight','bold');
        xlabel('Mean monocular FMT(%)','fontweight','bold','fontsize',14); ylabel('Difference in monocular FMT(%)','fontweight','bold','fontsize',14); title('Bland-Altman plot of Mesopic FMTs','fontweight','bold','fontsize',14); 
        legend('7 arc min','15 arc min','30 arc min','45 arc min','60 arc min','location','best');
        
        %Plotting the calculated LOA 
        % Intersession for target size 7'
        y = 30.22;line([10,80],[y,y], 'Color','r'); y = -26.27; line([10,80],[y,y],'Color','r');
        % Intersession for target size 15'
        y = 21.60; line([5,40],[y,y], 'Color','g'); y = -19.72;line([5,40],[y,y], 'Color','g');
        % Intersession for target size 30'
        y = 11.54; line([5,30],[y,y], 'Color','b'); y = -11.89;line([5,30],[y,y], 'Color','b');
        % Intersession for target size 45'
        y = 7.14; line([4,10],[y,y], 'Color','k'); y = -6.34;line([4,10],[y,y], 'Color','k');
        % Intersession for target size 60'
        y = 7.17; line([2,30],[y,y], 'Color','m'); y = -5.67;line([2,30],[y,y], 'Color','m');
        
% PHOTOPIC FMTs
data = xlsread('S1_datasheet', 'Photopic_MonocularFMT');

IntersessAvg_7 = data(1:130,136); IntersessAvg_15 = data(1:130,139); IntersessAvg_30= data(1:130,142); IntersessAvg_45 = data(1:130,145); IntersessAvg_60 = data(1:130,148);
Intersessdiff_7 = data(1:130,137); Intersessdiff_15 = data(1:130,140); Intersessdiff_30 = data(1:130,143); Intersessdiff_45 = data(1:130,146); Intersessdiff_60 = data(1:130,149);

    subplot(1,2,2) % Plotting the Photopic data
        semilogx(IntersessAvg_7,Intersessdiff_7, 'ro','MarkerSize',10,'linewidth',1); hold on; grid on;
        semilogx(IntersessAvg_15,Intersessdiff_15, 'gdiamond','MarkerSize',10,'linewidth',1);
        semilogx(IntersessAvg_30,Intersessdiff_30, 'b^','MarkerSize',10,'linewidth',1);
        semilogx(IntersessAvg_45,Intersessdiff_45, 'ks','MarkerSize',10,'linewidth',1);
        semilogx(IntersessAvg_60,Intersessdiff_60, 'hexagramm','MarkerSize',10,'linewidth',1);
        axis square; ax=gca; ax.XLim=[0 80]; ax.YLim=[-40 40];
        set(gca,'XTick',0:20:80); set(gca,'YTick',-40:10:40); set(gca,'FontSize',14,'FontWeight','bold');
        xlabel('Mean monocular FMT(%)','fontweight','bold','fontsize',14); ylabel('Difference in monocular FMT(%)','fontweight','bold','fontsize',14); title('Bland-Altman plot of Photopic FMTs','fontweight','bold','fontsize',14); 
        legend('7 arc min','15 arc min','30 arc min','45 arc min','60 arc min');
        
        %Plotting the calculated LOA 
        %Intersession for target size 7'
         y = 16.56;line([5,50],[y,y], 'Color','r'); y = -21.42; line([5,50],[y,y], 'Color','r');
        %Intersession for target size 15'
         y = 5.58; line([5,20],[y,y], 'Color','g'); y = -6.03;line([5,20],[y,y], 'Color','g');
        %Intersession for target size 30'
         y = 3.43; line([5,15],[y,y], 'Color','b'); y = -3.28;line([5,15],[y,y], 'Color','b'); 
          %Intersession for target size 45'
         y =2.78; line([1,10],[y,y], 'Color','k'); y = -3.37;line([1,10],[y,y], 'Color','k');
           %Intersession for target size 60'
         y = 2.40; line([1,10],[y,y], 'Color','m'); y = -2.23;line([1,10],[y,y], 'Color','m');
         
%% Defining MESOPIC and PHOTOPIC FMTs of one subject to plot Figure 3 of the manuscript

% MESOPIC FMTs for Figure 3A
data= xlsread('S1_datasheet_WO','Mesopic_MonocularFMT'); %Assigning the photopic FMT values

Stimulus_size = data(1:5,1);

% Mean of monocular FMT
SN_indi= data(78:82,42); ST_indi = data(78:82,45); IN_indi = data(78:82,36); IT_indi = data(78:82,39); CT_indi = data(78:82,33);
    
% Mean  of binocular FMT
SN_Bin= data(78:82,67); ST_Bin = data(78:82,72); IT_Bin = data(78:82,62); IN_Bin = data(78:82,57); CT_Bin = data(78:82,52);

figure(2)
    subplot(3,3,1)
        plot(Stimulus_size,SN_indi,'rs', Stimulus_size,SN_Bin,'ko','MarkerSize',10,'linewidth',1); hold on;
        axis square; ax=gca; ax.FontSize=10; ax.XLim=[0 70]; ax.YLim=[0 60]; grid on;
        set(gca,'YTick',0:20:60); set(gca,'XTick',[7,15,30,45,60]); set(gca,'FontSize',14,'FontWeight','bold');
        xlabel('Target size (arc min)','fontweight','bold','fontsize',14); ylabel('FMT(%)','fontweight','bold','fontsize',14); title('Upper left','fontweight','bold','fontsize',14)
    
    subplot(3,3,3)
        plot(Stimulus_size,ST_indi,'rs', Stimulus_size,ST_Bin,'ko','MarkerSize',10,'linewidth',1); hold on;
        axis square; ax=gca; ax.FontSize=10; ax.XLim=[0 70]; ax.YLim=[0 60]; grid on; 
        set(gca,'YTick',0:20:60); set(gca,'XTick',[7,15,30,45,60]); set(gca,'FontSize',14,'FontWeight','bold');
        xlabel('Target size (arc min)','fontweight','bold','fontsize',14); ylabel('FMT(%)','fontweight','bold','fontsize',14); title('Upper right','fontweight','bold','fontsize',14)

    subplot(3,3,5)
        plot(Stimulus_size,CT_indi,'rs', Stimulus_size,CT_Bin,'ko','MarkerSize',10,'linewidth',1); hold on;
        axis square; ax=gca; ax.FontSize=10; ax.XLim=[0 70]; ax.YLim=[0 40]; grid on;
        set(gca,'YTick',0:10:40); set(gca,'XTick',[7,15,30,45,60]); set(gca,'FontSize',14,'FontWeight','bold');
        xlabel('Target size (arc min)','fontweight','bold','fontsize',14); ylabel('FMT(%)','fontweight','bold','fontsize',14); title('Center','fontweight','bold','fontsize',14)
        legend('Monocular','Binocular');
       
    subplot(3,3,7)
        plot(Stimulus_size,IN_indi,'rs', Stimulus_size,IN_Bin,'ko','MarkerSize',10,'linewidth',1); hold on;
        axis square; ax=gca; ax.FontSize=10; ax.XLim=[0 70]; ax.YLim=[0 60]; grid on;
        set(gca,'YTick',0:20:60); set(gca,'XTick',[7,15,30,45,60]); set(gca,'FontSize',14,'FontWeight','bold');
        xlabel('Target size (arc min)','fontweight','bold','fontsize',14); ylabel('FMT(%)','fontweight','bold','fontsize',14); title('Lower left','fontweight','bold','fontsize',14)

    subplot(3,3,9)
        plot(Stimulus_size,IT_indi,'rs', Stimulus_size,IT_Bin,'ko','MarkerSize',10,'linewidth',1); hold on;
        axis square; ax=gca; ax.FontSize=10; ax.XLim=[0 70]; ax.YLim=[0 60]; grid on;
        set(gca,'YTick',0:20:60); set(gca,'XTick',[7,15,30,45,60]); set(gca,'FontSize',14,'FontWeight','bold');
        xlabel('Target size (arc min)','fontweight','bold','fontsize',14); ylabel('FMT(%)','fontweight','bold','fontsize',14); title('Lower right','fontweight','bold','fontsize',14)
     
% PHOTOPIC FMTs for Figure 3B
data= xlsread('S1_datasheet_WO','Photopic_MonocularFMT'); %Assigning the photopic FMT values

Stimulus_size = data(1:5,1);

% Mean of monocular FMT
SN_indi= data(78:82,42); ST_indi = data(78:82,45); IN_indi = data(78:82,36); IT_indi = data(78:82,39); CT_indi = data(78:82,33);
    
% Mean  of binocular FMT
SN_Bin= data(78:82,67); ST_Bin = data(78:82,72); IT_Bin = data(78:82,62); IN_Bin = data(78:82,57); CT_Bin = data(78:82,52);

figure (3)
    subplot(3,3,1)
        plot(Stimulus_size,SN_indi,'rs', Stimulus_size,SN_Bin,'ko','MarkerSize',10,'linewidth',1); hold on;
        axis square; ax=gca; ax.FontSize=10; ax.XLim=[0 70]; ax.YLim=[0 30]; grid on;
        set(gca,'YTick',0:10:30); set(gca,'XTick',[7,15,30,45,60]); set(gca,'FontSize',14,'FontWeight','bold');
        xlabel('Target size (arc min)','fontweight','bold','fontsize',14); ylabel('FMT(%)','fontweight','bold','fontsize',14); title('Upper left','fontweight','bold','fontsize',14)
       
    subplot(3,3,3)
        plot(Stimulus_size,ST_indi,'rs', Stimulus_size,ST_Bin,'ko','MarkerSize',10,'linewidth',1); hold on;
        axis square; ax=gca; ax.FontSize=10; ax.XLim=[0 70]; ax.YLim=[0 30]; grid on; 
        set(gca,'YTick',0:10:30); set(gca,'XTick',[7,15,30,45,60]); set(gca,'FontSize',14,'FontWeight','bold');
        xlabel('Target size (arc min)','fontweight','bold','fontsize',14); ylabel('FMT(%)','fontweight','bold','fontsize',14); title('Upper right','fontweight','bold','fontsize',14)
 
    subplot(3,3,5)
        plot(Stimulus_size,CT_indi,'rs', Stimulus_size,CT_Bin,'ko','MarkerSize',10,'linewidth',1); hold on;
        axis square; ax=gca; ax.FontSize=10; ax.XLim=[0 70]; ax.YLim=[0 15]; grid on;
        set(gca,'YTick',0:5:15); set(gca,'XTick',[7,15,30,45,60]); set(gca,'FontSize',14,'FontWeight','bold');
        xlabel('Target size (arc min)','fontweight','bold','fontsize',14); ylabel('FMT(%)','fontweight','bold','fontsize',14); title('Center','fontweight','bold','fontsize',14)
        legend('Monocular','Binocular');
        
    subplot(3,3,7)
        plot(Stimulus_size,IN_indi,'rs', Stimulus_size,IN_Bin,'ko','MarkerSize',10,'linewidth',1); hold on;
        axis square; ax=gca; ax.FontSize=10; ax.XLim=[0 70]; ax.YLim=[0 30]; grid on;
        set(gca,'YTick',0:10:30); set(gca,'XTick',[7,15,30,45,60]); set(gca,'FontSize',14,'FontWeight','bold');
        xlabel('Target size (arc min)','fontweight','bold','fontsize',14); ylabel('FMT(%)','fontweight','bold','fontsize',14); title('Lower left','fontweight','bold','fontsize',14)

    subplot(3,3,9)
        plot(Stimulus_size,IT_indi,'rs', Stimulus_size,IT_Bin,'ko','MarkerSize',10,'linewidth',1); hold on;
        axis square; ax=gca; ax.FontSize=10; ax.XLim=[0 70]; ax.YLim=[0 30]; grid on;
        set(gca,'YTick',0:10:30); set(gca,'XTick',[7,15,30,45,60]); set(gca,'FontSize',14,'FontWeight','bold');
        xlabel('Target size (arc min)','fontweight','bold','fontsize',14); ylabel('FMT(%)','fontweight','bold','fontsize',14); title('Lower right','fontweight','bold','fontsize',14)
       
%% Defining MESOPIC FMTs here to plot Figure 4 of the manuscript
data = xlsread('S1_datasheet_WO', 'Mesopic_monocularFMT'); %Assigning the mesopic FMT values

Stimulus_size = data(1:5,1);

% Mean and SD of monocular FMT
SN = data(1:5,43); ST = data(1:5,46); IN = data(1:5,37); IT = data(1:5,40); CT= data(1:5,34);
    SN_SD = data(1:5,44); ST_SD = data(1:5,47); IN_SD = data(1:5,38); IT_SD = data(1:5,41); CT_SD = data(1:5,35); 
    
% Mean and SD of binocular FMT
SN_Bin = data(1:5,68); ST_Bin = data(1:5,73); IT_Bin = data(1:5,58); IN_Bin = data(1:5,63); CT_Bin = data(1:5,53);
    SN_bin_SD = data(1:5,69); ST_bin_SD = data(1:5,74); IN_bin_SD = data(1:5,59); IT_bin_SD = data(1:5,64); CT_bin_SD = data(1:5,54);

% Plotting the data as subplots. 5 subplots represents the location of the target and their respective average FMTs
% MESOPIC subplots with Monocular,Binocular thresholds vs Stimulus size.
figure(3)
    subplot(3,3,1)
        plot(Stimulus_size,SN,'rs', Stimulus_size,SN_Bin,'ko','MarkerSize',10,'linewidth',1); hold on;
        errorbar(Stimulus_size,SN,SN_SD,'rs','MarkerSize',10,'linewidth',1);
        errorbar(Stimulus_size,SN_Bin,SN_bin_SD,'ko','MarkerSize',10,'linewidth',1);
        axis square; ax=gca; ax.FontSize=10; ax.XLim=[0 70]; ax.YLim=[0 70]; grid on;
        set(gca,'YTick',0:20:60); set(gca,'XTick',[7,15,30,45,60]); set(gca,'FontSize',14,'FontWeight','bold');
        xlabel('Target size (arc min)','fontweight','bold','fontsize',14); ylabel('FMT(%)','fontweight','bold','fontsize',14); title('Upper left','fontweight','bold','fontsize',14)
    
    subplot(3,3,3)
        plot(Stimulus_size,ST,'rs', Stimulus_size,ST_Bin,'ko','MarkerSize',10,'linewidth',1); hold on;
        errorbar(Stimulus_size,ST,ST_SD,'rs','MarkerSize',10,'linewidth',1);
        errorbar(Stimulus_size,ST_Bin,ST_bin_SD,'ko','MarkerSize',10,'linewidth',1);
        axis square; ax=gca; ax.FontSize=10; ax.XLim=[0 70]; ax.YLim=[0 70]; grid on;
        set(gca,'YTick',0:20:60); set(gca,'XTick',[7,15,30,45,60]); set(gca,'FontSize',14,'FontWeight','bold');
        xlabel('Target size (arc min)','fontweight','bold','fontsize',14); ylabel('FMT(%)','fontweight','bold','fontsize',14); title('Upper right','fontweight','bold','fontsize',14)
 
    subplot(3,3,5)
        plot(Stimulus_size,CT,'rs', Stimulus_size,CT_Bin,'ko','MarkerSize',10,'linewidth',1); hold on;
        errorbar(Stimulus_size,CT,CT_SD,'rs','MarkerSize',10,'linewidth',1);
        errorbar(Stimulus_size,CT_Bin,CT_bin_SD,'ko','MarkerSize',10,'linewidth',1);
        axis square; ax=gca; ax.FontSize=10; ax.XLim=[0 70]; ax.YLim=[0 40]; grid on;
        set(gca,'YTick',0:10:40); set(gca,'XTick',[7,15,30,45,60]); set(gca,'FontSize',14,'FontWeight','bold');
        xlabel('Target size (arc min)','fontweight','bold','fontsize',14); ylabel('FMT(%)','fontweight','bold','fontsize',14); title('Center','fontweight','bold','fontsize',14)
        legend('Monocular','Binocular');
        
    subplot(3,3,7)
        plot(Stimulus_size,IN,'rs', Stimulus_size,IN_Bin,'ko','MarkerSize',10,'linewidth',1); hold on;
        errorbar(Stimulus_size,IN,IN_SD,'rs','MarkerSize',10,'linewidth',1);
        errorbar(Stimulus_size,IN_Bin,IN_bin_SD,'ko','MarkerSize',10,'linewidth',1);
        axis square; ax=gca; ax.FontSize=10; ax.XLim=[0 70]; ax.YLim=[0 70]; grid on;
        set(gca,'YTick',0:20:70); set(gca,'XTick',[7,15,30,45,60]); set(gca,'FontSize',14,'FontWeight','bold');
        xlabel('Target size (arc min)','fontweight','bold','fontsize',14); ylabel('FMT(%)','fontweight','bold','fontsize',14); title('Lower left','fontweight','bold','fontsize',14)

    subplot(3,3,9)
        plot(Stimulus_size,IT,'rs', Stimulus_size,IT_Bin,'ko','MarkerSize',10,'linewidth',1); hold on;
        errorbar(Stimulus_size,IT,IT_SD,'rs','MarkerSize',10,'linewidth',1);
        errorbar(Stimulus_size,IT_Bin,IT_bin_SD,'ko','MarkerSize',10,'linewidth',1);
        axis square; ax=gca; ax.FontSize=10; ax.XLim=[0 70]; ax.YLim=[0 70]; grid on;
        set(gca,'YTick',0:20:70); set(gca,'XTick',[7,15,30,45,60]); set(gca,'FontSize',14,'FontWeight','bold');
        xlabel('Target size (arc min)','fontweight','bold','fontsize',14); ylabel('FMT(%)','fontweight','bold','fontsize',14); title('Lower right','fontweight','bold','fontsize',14)
 
%% Defining PHOTOPIC FMTs here to plot Figure 5 of the manuscript
data= xlsread('S1_datasheet_WO','Photopic_monocularFMT'); %Assigning the photopic FMT values

Stimulus_size = data(1:5,1);

% Mean and SD of monocular FMT
SN = data(1:5,43); ST = data(1:5,46); IN = data(1:5,37); IT = data(1:5,40); CT = data(1:5,34);
    SN_SD = data(1:5,44); ST_SD = data(1:5,47); IN_SD = data(1:5,38); IT_SD = data(1:5,41); CT_SD = data(1:5,35); 

% Mean and SD of binocular FMT
SN_Bin = data(1:5,68); ST_Bin = data(1:5,73); IT_Bin = data(1:5,58); IN_Bin = data(1:5,63); CT_Bin = data(1:5,53);
    SN_bin_SD =data(1:5,69); ST_bin_SD = data(1:5,74); IN_bin_SD = data(1:5,64); IT_bin_SD = data(1:5,59); CT_bin_SD = data(1:5,54);

% Plotting the data as subplots. 5 subplots represents the location of the target and their respective average FMTs
% PHOTOPIC subplots with Monocular,Binocular thresholds vs Stimulus size.
figure(4)
    subplot(3,3,1)
        plot(Stimulus_size,SN,'ks', Stimulus_size,SN_Bin,'ko','MarkerSize',10,'linewidth',1); hold on;
        errorbar(Stimulus_size,SN,SN_SD,'rs','MarkerSize',10,'linewidth',1);
        errorbar(Stimulus_size,SN_Bin,SN_bin_SD,'ko','MarkerSize',10,'linewidth',1);
        axis square; ax=gca; ax.FontSize=10; ax.XLim=[0 70]; ax.YLim=[0 40]; grid on;
        set(gca,'YTick',0:10:40); set(gca,'XTick',[7,15,30,45,60]); set(gca,'FontSize',14,'FontWeight','bold');
        xlabel('Target size (arc min)','fontweight','bold','fontsize',14); ylabel('FMT(%)','fontweight','bold','fontsize',14); title('Upper left','fontweight','bold','fontsize',14)
        
    subplot(3,3,3)
        plot(Stimulus_size,ST,'rs', Stimulus_size,ST_Bin,'ko','MarkerSize',10,'linewidth',1); hold on;
        errorbar(Stimulus_size,ST,ST_SD,'rs','MarkerSize',10,'linewidth',1);
        errorbar(Stimulus_size,ST_Bin,ST_bin_SD,'ko','MarkerSize',10,'linewidth',1);
        axis square; ax=gca; ax.FontSize=10; ax.XLim=[0 70]; ax.YLim=[0 40]; grid on; 
        set(gca,'YTick',0:10:40); set(gca,'XTick',[7,15,30,45,60]); set(gca,'FontSize',14,'FontWeight','bold');
        xlabel('Target size (arc min)','fontweight','bold','fontsize',14); ylabel('FMT(%)','fontweight','bold','fontsize',14); title('Upper right','fontweight','bold','fontsize',14)
 
    subplot(3,3,5)
        plot(Stimulus_size,CT,'rs', Stimulus_size,CT_Bin,'ko','MarkerSize',10,'linewidth',1); hold on;
        errorbar(Stimulus_size,CT,CT_SD,'rs','MarkerSize',10,'linewidth',1);
        errorbar(Stimulus_size,CT_Bin,CT_bin_SD,'ko','MarkerSize',10,'linewidth',1);
        axis square; ax=gca; ax.FontSize=10; ax.XLim=[0 70]; ax.YLim=[0 15]; grid on;
        set(gca,'YTick',0:5:15); set(gca,'XTick',[7,15,30,45,60]); set(gca,'FontSize',14,'FontWeight','bold');
        xlabel('Target size (arc min)','fontweight','bold','fontsize',14); ylabel('FMT(%)','fontweight','bold','fontsize',14); title('Center','fontweight','bold','fontsize',14)
        legend('Monocular','Binocular');
        
    subplot(3,3,7)
        plot(Stimulus_size,IN,'rs', Stimulus_size,IN_Bin,'ko','MarkerSize',10,'linewidth',1); hold on;
        errorbar(Stimulus_size,IN,IN_SD,'rs','MarkerSize',10,'linewidth',1);
        errorbar(Stimulus_size,IN_Bin,IN_bin_SD,'ko','MarkerSize',10,'linewidth',1);
        axis square; ax=gca; ax.FontSize=10; ax.XLim=[0 70]; ax.YLim=[0 40]; grid on;
        set(gca,'YTick',0:10:40); set(gca,'XTick',[7,15,30,45,60]); set(gca,'FontSize',14,'FontWeight','bold');
        xlabel('Target size (arc min)','fontweight','bold','fontsize',14); ylabel('FMT(%)','fontweight','bold','fontsize',14); title('Lower left','fontweight','bold','fontsize',14)

    subplot(3,3,9)
        plot(Stimulus_size,IT,'rs', Stimulus_size,IT_Bin,'ko','MarkerSize',10,'linewidth',1); hold on;
        errorbar(Stimulus_size,IT,IT_SD,'rs','MarkerSize',10,'linewidth',1);
        errorbar(Stimulus_size,IT_Bin,IT_bin_SD,'ko','MarkerSize',10,'linewidth',1);
        axis square; ax=gca; ax.FontSize=10; ax.XLim=[0 70]; ax.YLim=[0 40]; grid on;
        set(gca,'YTick',0:10:40); set(gca,'XTick',[7,15,30,45,60]); set(gca,'FontSize',14,'FontWeight','bold');
        xlabel('Target size (arc min)','fontweight','bold','fontsize',14); ylabel('FMT(%)','fontweight','bold','fontsize',14); title('Lower right','fontweight','bold','fontsize',14)
 
%% Defining MESOPIC and PHOTOPIC BSRs here to plot Figure 6 of the manuscript

%Defining mesopic BSRs location wise 
data = xlsread('S1_datasheet_WO', 'Mesopic_monocularFMT');

Stimulus_size = data(1:5,1);
SN_BSR_R = data(1:5,87); ST_BSR_R = data(1:5,90); IN_BSR_R = data(1:5,81); IT_BSR_R = data(1:5,84); CT_BSR_R = data(1:5,78); 
    SN_BSR_R_SD = data(1:5,88); ST_BSR_R_SD = data(1:5,91); IN_BSR_R_SD = data(1:5,82); IT_BSR_R_SD = data(1:5,85); CT_BSR_R_SD = data(1:5,79);

%Defining photopic BSRs location wise 
data = xlsread('S1_datasheet_WO', 'Photopic_monocularFMT');

Stimulus_size = data(1:5,1);
SN_BSR_C = data(1:5,87); ST_BSR_C = data(1:5,90); IT_BSR_C = data(1:5,81); IN_BSR_C = data(1:5,84); CT_BSR_C = data(1:5,78); 
    SN_BSR_C_SD = data(1:5,88); ST_BSR_C_SD = data(1:5,91); IN_BSR_C_SD = data(1:5,82); IT_BSR_C_SD = data(1:5,85); CT_BSR_C_SD = data(1:5,79);

% Plotting the data as subplots. 5 subplots represents the location of the target and their respective average FMTs
figure(5)
    subplot(3,3,1)
        plot(Stimulus_size,SN_BSR_R ,'ko', Stimulus_size,SN_BSR_C,'rs','MarkerSize',10,'linewidth',1); hold on;
        errorbar(Stimulus_size,SN_BSR_R,SN_BSR_R_SD,'ko','MarkerSize',10,'linewidth',1);
        errorbar(Stimulus_size,SN_BSR_C,SN_BSR_C_SD,'rs','MarkerSize',10,'linewidth',1);
        axis square; ax=gca; ax.FontSize=14; ax.XLim=[0 70]; ax.YLim=[0 3]; grid on;
        set(gca,'YTick',0:0.5:3); set(gca,'XTick',[7,15,30,45,60]); set(gca,'FontSize',14,'FontWeight','bold');
        xlabel('Target size (arc min)','fontweight','bold','fontsize',14); ylabel('BSR','fontweight','bold','fontsize',14); title('Upper left','fontweight','bold','fontsize',14);
        
    subplot(3,3,3)
        plot(Stimulus_size,ST_BSR_R ,'ko', Stimulus_size,ST_BSR_C,'rs','MarkerSize',10,'linewidth',1); hold on;
        errorbar(Stimulus_size,ST_BSR_R,ST_BSR_R_SD,'ko','MarkerSize',10,'linewidth',1);
        errorbar(Stimulus_size,ST_BSR_C,ST_BSR_C_SD,'rs','MarkerSize',10,'linewidth',1);
        axis square; ax=gca; ax.FontSize=14; ax.XLim=[0 70]; ax.YLim=[0 3]; grid on;
        set(gca,'YTick',0:0.5:3); set(gca,'XTick',[7,15,30,45,60]); set(gca,'FontSize',14,'FontWeight','bold');
        xlabel('Target size (arc min)','fontweight','bold','fontsize',14); ylabel('BSR','fontweight','bold','fontsize',14); title('Upper right','fontweight','bold','fontsize',14); 
 
    subplot(3,3,5)
        plot(Stimulus_size,CT_BSR_R ,'ko', Stimulus_size,CT_BSR_C,'rs','MarkerSize',10,'linewidth',1); hold on;
        errorbar(Stimulus_size,CT_BSR_R,CT_BSR_R_SD,'ko','MarkerSize',10,'linewidth',1);
        errorbar(Stimulus_size,CT_BSR_C,CT_BSR_C_SD,'rs','MarkerSize',10,'linewidth',1);
        axis square; ax=gca; ax.FontSize=10; ax.XLim=[0 70]; ax.YLim=[0 3]; grid on;
        set(gca,'YTick',0:0.5:3); set(gca,'XTick',[7,15,30,45,60]); set(gca,'FontSize',14,'FontWeight','bold');
        xlabel('Target size (arc min)','fontweight','bold','fontsize',14); ylabel('BSR','fontweight','bold','fontsize',14); title('Centre','fontweight','bold','fontsize',14);
        legend('Mesopic','Photopic');
        
    subplot(3,3,7)
        plot(Stimulus_size,IN_BSR_R ,'ko', Stimulus_size,IN_BSR_C,'rs','MarkerSize',10,'linewidth',1); hold on;
        errorbar(Stimulus_size,IN_BSR_R,IN_BSR_R_SD,'ko','MarkerSize',10,'linewidth',1);
        errorbar(Stimulus_size,IN_BSR_C,IN_BSR_C_SD,'rs','MarkerSize',10,'linewidth',1);
        axis square; ax=gca; ax.FontSize=10; ax.XLim=[0 70]; ax.YLim=[0 3]; grid on;
        set(gca,'YTick',0:0.5:3); set(gca,'XTick',[7,15,30,45,60]); set(gca,'FontSize',14,'FontWeight','bold');
        xlabel('Target size (arc min)','fontweight','bold','fontsize',14); ylabel('BSR','fontweight','bold','fontsize',14); title('Lower left','fontweight','bold','fontsize',14);
        
    subplot(3,3,9)
        plot(Stimulus_size,IT_BSR_R ,'ko', Stimulus_size,IT_BSR_C,'rs','MarkerSize',10,'linewidth',1); hold on;
        errorbar(Stimulus_size,IT_BSR_R,IT_BSR_R_SD,'ko','MarkerSize',10,'linewidth',1);
        errorbar(Stimulus_size,IT_BSR_C,IT_BSR_C_SD,'rs','MarkerSize',10,'linewidth',1);
        axis square; ax=gca; ax.FontSize=10; ax.XLim=[0 70]; ax.YLim=[0 3]; grid on;
        set(gca,'YTick',0:0.5:3); set(gca,'XTick',[7,15,30,45,60]); set(gca,'FontSize',14,'FontWeight','bold');
        xlabel('Target size (arc min)','fontweight','bold','fontsize',14); ylabel('BSR','fontweight','bold','fontsize',14); title('Lower right','fontweight','bold','fontsize',14);
        
        
  %% Defining MESOPIC and PHOTOPIC Interocular variability data here to plot Figure 7 of the manuscript

% MESOPIC FMTs
data = xlsread('S1_datasheet_WO', 'Mesopic_MonocularFMT');

InterocuAvg_7 = data(1:57,104); InterocuAvg_15 = data(1:60,106); InterocuAvg_30 = data(1:61,108); InterocuAvg_45 = data(1:63,110); InterocuAvg_60 = data(1:60,112);
Interocudiff_7 = data(1:57,105); Interocudiff_15 = data(1:60,107);Interocudiff_30 = data(1:61,109);Interocudiff_45 = data(1:63,111); Interocudiff_60 = data(1:60,113);

% PHOTOPIC FMTs
data = xlsread('S1_datasheet_WO', 'Photopic_MonocularFMT');

InterocuAvg_7C = data(1:65,104); InterocuAvg_15C = data(1:65,106); InterocuAvg_30C = data(1:65,108); InterocuAvg_45C = data(1:65,110); InterocuAvg_60C = data(1:65,112);
Interocudiff_7C = data(1:65,105); Interocudiff_15C = data(1:65,107);Interocudiff_30C = data(1:65,109);Interocudiff_45C = data(1:65,111); Interocudiff_60C = data(1:65,113);
    
figure(6)
    subplot(1,2,1) % Plotting the Mesopic data
        semilogx(InterocuAvg_7,Interocudiff_7, 'ro','MarkerSize',10,'linewidth',1); hold on; grid on;
        semilogx(InterocuAvg_15,Interocudiff_15, 'gdiamond','MarkerSize',10,'linewidth',1);
        semilogx(InterocuAvg_30,Interocudiff_30, 'b^','MarkerSize',10,'linewidth',1);
        semilogx(InterocuAvg_45,Interocudiff_45, 'ks','MarkerSize',10,'linewidth',1);
        semilogx(InterocuAvg_60,Interocudiff_60, 'hexagramm','MarkerSize',10,'linewidth',1);
        axis square; ax=gca; ax.XLim=[0 80]; ax.YLim=[-50 60];
        set(gca,'XTick',0:20:80); set(gca,'YTick',-50:10:60); set(gca,'FontSize',14,'FontWeight','bold');
        xlabel('Mean monocular FMT(%)','fontweight','bold','fontsize',14); ylabel('Difference in monocular FMT(%)','fontweight','bold','fontsize',14); title('Bland-Altman plot of Mesopic FMTs','fontweight','bold','fontsize',14); 
        legend('7 arc min','15 arc min','30 arc min','45 arc min','60 arc min');
        hold on
        %Plotting the calculated LOA 
        %Intersession for target size 7'
         y = 33.5;line([15,80],[y,y], 'Color','r'); y = -39.25; line([15,80],[y,y], 'Color','r');
        %Intersession for target size 15'
         y = 9.46; line([8,30],[y,y], 'Color','g'); y = -11.89;line([8,30],[y,y], 'Color','g'); 
        %Intersession for target size 30'
         y = 5.41; line([5,15],[y,y], 'Color','b'); y = -9.79;line([5,15],[y,y], 'Color','b'); 
         %Intersession for target size 45'
         y =2.93; line([3,10],[y,y], 'Color','k'); y = -7.68;line([3,10],[y,y], 'Color','k');
           %Intersession for target size 60'
         y = 2.70; line([3,10],[y,y], 'Color','m'); y = -7.02;line([3,10],[y,y], 'Color','m');
        
    subplot(1,2,2) % Plotting the Photopic data
        semilogx(InterocuAvg_7C,Interocudiff_7C, 'ro','MarkerSize',10,'linewidth',1); hold on; grid on;
        semilogx(InterocuAvg_15C,Interocudiff_15C, 'gdiamond','MarkerSize',10,'linewidth',1);
        semilogx(InterocuAvg_30C,Interocudiff_30C, 'b^','MarkerSize',10,'linewidth',1);
        semilogx(InterocuAvg_45C,Interocudiff_45C, 'ks','MarkerSize',10,'linewidth',1);
        semilogx(InterocuAvg_60C,Interocudiff_60C, 'hexagramm','MarkerSize',10,'linewidth',1);
        axis square; ax=gca; ax.XLim=[0 50]; ax.YLim=[-40 30];
        set(gca,'XTick',0:10:50); set(gca,'YTick',-40:10:30); set(gca,'FontSize',14,'FontWeight','bold');
        xlabel('Mean monocular FMT(%)','fontweight','bold','fontsize',14); ylabel('Difference in monocular FMT(%)','fontweight','bold','fontsize',14); title('Bland-Altman plot of Photopic FMTs','fontweight','bold','fontsize',14); 
        legend('7 arc min','15 arc min','30 arc min','45 arc min','60 arc min','location','best');
        hold on
        %Plotting the calculated LOA 
        %Intersession for target size 7'
         y = 14;line([8,40],[y,y], 'Color','r'); y = -20.10; line([8,40],[y,y], 'Color','r');
        %Intersession for target size 15'
         y =7.56; line([4,14],[y,y], 'Color','g'); y = -9.67;line([4,14],[y,y], 'Color','g');
        %Intersession for target size 30'
         y = 3.60; line([5,10],[y,y], 'Color','b'); y = -4.39;line([5,10],[y,y], 'Color','b');
        %Intersession for target size 45'
         y =3.50; line([2,10],[y,y], 'Color','k'); y = -3.35;line([2,10],[y,y], 'Color','k');
        %Intersession for target size 60'
         y = 2.40; line([2,10],[y,y], 'Color','m'); y = -2.55;line([2,10],[y,y], 'Color','m');
        
%%  Defining MESOPIC and PHOTOPIC Binocular FMTs data here to plot Figure 8 of the manuscript 
data= xlsread('S1_datasheet','2runs vs 5runs'); %Assigning the photopic FMT values

Stimulus_size = data(1:5,1);

% Mean of mesopic binocular FMT (CENTER)
Center_avg2 = data(50:54,4); Center_avg5 = data(50:54,12); 
Center_avg5_SD = data(50:54,13); 

% Mean of mesopic binocular FMT (Quadrants)
Quad_avg2 = data(43:47,4); Quad_avg5 = data(43:47,12); 
Quad_avg5_SD = data(43:47,13); 

% Mean of Photopic binocular FMT (CENTER)
Center_avg2_P = data(21:25,5); Center_avg5_P = data(21:25,14); 
Center_avg5_PSD = data(21:25,15); 

% Mean of Photopic binocular FMT (Quadrants)
Quad_avg2_P = data(1:5,5); Quad_avg5_P = data(1:5,14); 
Quad_avg5_PSD = data(1:5,15); 

figure(7)
    subplot(2,2,1)
        plot(Stimulus_size,Center_avg2,'ko', Stimulus_size,Center_avg5,'rs','MarkerSize',10,'linewidth',1); hold on;
        errorbar(Stimulus_size,Center_avg5,Center_avg5_SD,'rs','MarkerSize',10,'linewidth',1);
        axis square; ax=gca; ax.FontSize=10; ax.XLim=[0 70]; ax.YLim=[0 40]; grid on;
        set(gca,'YTick',0:10:40); set(gca,'XTick',[7,15,30,45,60]); set(gca,'FontSize',14,'FontWeight','bold');
        xlabel('Target size (arc min)','fontweight','bold','fontsize',14); ylabel('FMT(%)','fontweight','bold','fontsize',14); title('Center','fontweight','bold','fontsize',14)
        legend('2runs','5runs','location','best');
        
    subplot(2,2,2)
        plot(Stimulus_size,Quad_avg2,'ko', Stimulus_size,Quad_avg5,'rs','MarkerSize',10,'linewidth',1); hold on;
        errorbar(Stimulus_size,Quad_avg5,Quad_avg5_PSD,'rs','MarkerSize',10,'linewidth',1);
        axis square; ax=gca; ax.FontSize=10; ax.XLim=[0 70]; ax.YLim=[0 60]; grid on;
        set(gca,'YTick',0:20:60); set(gca,'XTick',[7,15,30,45,60]); set(gca,'FontSize',14,'FontWeight','bold');
        xlabel('Target size (arc min)','fontweight','bold','fontsize',14); ylabel('FMT(%)','fontweight','bold','fontsize',14); title('Periphery','fontweight','bold','fontsize',14)
        legend('2runs','5runs','location','best');
       
    subplot(2,2,3)
        plot(Stimulus_size,Center_avg2_P,'ko', Stimulus_size,Center_avg5_P,'rs','MarkerSize',10,'linewidth',1); hold on;
        errorbar(Stimulus_size,Center_avg5_P,Center_avg5_PSD,'rs','MarkerSize',10,'linewidth',1);
        axis square; ax=gca; ax.FontSize=10; ax.XLim=[0 70]; ax.YLim=[0 15]; grid on;
        set(gca,'YTick',0:5:15); set(gca,'XTick',[7,15,30,45,60]); set(gca,'FontSize',14,'FontWeight','bold');
        xlabel('Target size (arc min)','fontweight','bold','fontsize',14); ylabel('FMT(%)','fontweight','bold','fontsize',14); title('Center','fontweight','bold','fontsize',14)
        legend('2runs','5runs','location','best');
    
    subplot(2,2,4)
        plot(Stimulus_size,Quad_avg2_P,'ko', Stimulus_size,Quad_avg5_P,'rs','MarkerSize',10,'linewidth',1); hold on;
        errorbar(Stimulus_size,Quad_avg5_P,Quad_avg5_PSD,'rs','MarkerSize',10,'linewidth',1);
        axis square; ax=gca; ax.FontSize=10; ax.XLim=[0 70]; ax.YLim=[0 40]; grid on;
        set(gca,'YTick',0:10:40); set(gca,'XTick',[7,15,30,45,60]); set(gca,'FontSize',14,'FontWeight','bold');
        xlabel('Target size (arc min)','fontweight','bold','fontsize',14); ylabel('FMT(%)','fontweight','bold','fontsize',14); title('Periphery','fontweight','bold','fontsize',14)
        legend('2runs','5runs','location','best');
        
%% End of the code
